# Supplementary material for: Costs of Rearing the Wrong Sex: Cross-Fostering to Manipulate Offspring Sex in Tammar Wallabies
Source: PLoS One. 2016 Feb 5;11(2):e0146011. doi: 10.1371/journal.pone.0146011 (PMC4743941; doi:10.1371/journal.pone.0146011)
Supplement: S1 Table — Table A, Cross-fostering experiment: An excel spreadsheet of data from the cross-fostering experiment, including offspring and maternal traits. Table B, Experimental metadata: An excel spreadsheet explaining column meanings. Table C, Raw mass and size data: An excel spreadsheet of mass and pes data collected from reproductive females trapped December 2009 –March 2011 used to calculate residual mass (condition) values. (XLSX) [file pone.0146011.s001.xlsx]

## Sheet: Table A Schwanz_Experiment
Lear	Rear	Mar2010PY	Mar2010PYSex	Mar2010PYHead	TRT	CF_or_SHAM	FPYSex	FPYHead	Dec2010WS	Mar2011Retrapped	Mar2011PY	Mar2011PYSex	Mar2011PYHead	Dec2009Residuals	Mar2010Residuals	Dec2010Residuals	Mar2011Residuals	Summer09/10_ChangeinResiduals	Winter10_ChangeinResiduals	Summer10/11_ChangeinResiduals
AB0025	-	1	0	25.16	FF	CF	F	26.53	W	1	1	0	22.92	366.603	430.409	326.669	74.1456	63.806	-103.74	-252.523
AB0163	Y221	1	1	28.88	MM	CF	M	26.29	W	1	1	1	20.99		356.639	477.851	167.723		121.211	-310.128
AB0586	AB0587	1	1	22.83	MM	CF	M	28.5	W	0				655.135	361.691	421.691		-293.444	60
AB0610	AB0607	1	1	25.23	MM	CF	M	25.27	W	1	1	0	24.1		166.969	-262.344	-36.7998		-429.313	225.544
AB0845	AB0721	1	0	22.71	FF	CF	F	24.07		0					283.062
AB0871	AB0697	1	1	28.5	MM	CF	M	22.83	F	1	1	1	29.03	898.018	661.854	1368.94	962.444	-236.164	707.083	-406.492
AB0903	AB0904	1	1	21.99	MF	CF	F	25.57	W	1	0				214.082	-226.315	-382.181		-440.396	-155.867
AB1117	AB1118	1	0	25.78	FM	CF	M	25.33		1	1	0	31.81		-197.558		10.182
AB1131	AB1132	1	1	16.36	MM	SHAM	M			0
AB1220	AB1221	1	0	24.51	FF	SHAM	F		W	1	1	0	29.76	336.706	816.28	416.834	551.361	479.574	-399.446	134.527
AB1552	AB1553	1	1	20.75	MF	CF	F	20.16		0					-796.743
AB1556	AB1557	1	0	26.01	FM	CF	M	23.92	W	0				637.393	435.95	1002.61		-201.443	566.657
AB1953	AB1954	1	1	22.58	MM	SHAM	M			0					149.261
AB1975	AB1976	1	0	21.09	FF	CF	F	20.05	W	1	1	0	10	296.117	92.4124	182.641	281.462	-203.705	90.229	98.8208
AB1977	AB1978	1	0	19.68	FF	CF	F	19.43	W	1	1	0	23.4		-188.543	122.147	-214.702		310.689	-336.849
AB1981	AB1982	1	1	23.96	MM	CF	M	21.51	F	1	1	1	26.37		451.265	434.542	539.527		-16.7233	104.985
AB2122	AB2126	1	0	29.79	FM	CF	M	30.27		0				534.05	605.689			71.6396
AB2377	AB2378	1	0	18.74	FF	SHAM	F		W	0					-229.463	142.112			371.576
AB2405	AB2406	1	1	23.92	MF	CF	F	26.01		0					-44.4093
AB2470	AB2465	1	0	20.68	FF	CF	F	19.92		1	1	0	24.79		-417.164		-440.441
GI484	GI485	1	1	25.33	MF	CF	F	25.78	W	0				-195.655	-389.788	1051.3		-194.133	1441.09
LS0107	LS0108	1	1	30.27	MF	CF	F	29.79	W	0				336.442	56.6394	-108.511		-279.803	-165.15
LS0153	LS0154	1	0	22.32	FM	CF	M	24.88		0					-38.9637
LS0192	LS0193	1	1	29.5	MM	SHAM	M		W	0				275.994	183.88	180.372		-92.1147	-3.50812
LS0194	LS0195	1	0	16.11	FM	CF	M	15.24	F	1	1	0	14.95	-398.639	-567.066	-42.4103	-425.133	-168.427	524.655	-382.723
LS0198	LS0199	1	1	22.38	MM	CF	M	20.19	W	0				422.344	20.7039	88.0476		-401.64	67.3437
LS0229	LS0230	1	1	19.21	MF	CF	F	20.61	W	1	1	0	19.6	-126.049	-388.737	-95.9824	-353.196	-262.688	292.755	-257.213
LS0260	LS0261	1	1	16.53	MF	CF	F	21.35	W	1	1	3	10	399.18	-230.052	-149.363	-309.934	-629.232	80.6893	-160.571
LS0278	LS0279	1	1	27.67	MF	CF	F	22.4	W	0				258.117	463.693	237.166		205.576	-226.526
LS0300	LS0301	1	0	13.2	FF	SHAM	F		W	0				-497.986	-455.657	-416.512		42.3289	39.1457
LS0336	LS0337	1	0	21.35	FM	CF	M	16.53	W	1	1	3	10		-645.788	-132.509	153.806		513.279	286.315
LS0423	LS0424	1	1	25.74	MF	CF	F	20.97		1	1	1	28.96		-26.8687		-261.359
LS0425	LS0426	1	0	20.97	FM	CF	M	25.74		0					383.855
LS0441	LS0442	1	0	20.16	FM	CF	M	20.75	W	1	1	0	25		-623.986	-539.756	-313.558		84.2294	226.199
LS0443	LS0444	1	0	20.61	FM	CF	M	19.21		1	1	0	24.46		-516.312		-330.212
LS0465	LS0466	1	0	25.57	FM	CF	M	21.99	W	0					-239.919	285.428			525.347
LS0467	LS0468	1	0	20.05	FF	CF	F	21.09	W	1	1	0	24		479.264	629.559	555.431		150.295	-74.1285
LS0469	LS0470	1	0	14.84	FF	SHAM	F		F	1	1	3	10		-63.2276	169.325	-331.819		232.553	-501.145
LS0471	LS0472	1	0	19.43	FF	CF	F	19.68	W	1	1	0	14.04		-683.331	-481.822	-333.59		201.509	148.232
LS0473	LS0474	1	1	13.34	MM	SHAM	M		W	1	1	0	24.91		23.0993	590.084	181.13		566.984	-408.954
LS510	LS511	1	1	21.02	MM	CF	M	21.71		0					285.854
LS512	LS513	1	1	21.71	MM	CF	M	21.02	W	1	1	0	22		-361.066	-163.523	-553.23		197.543	-389.707
LS514	LS515	1	0	19.92	FF	CF	F	20.68		0					-317.684
LS518	LS519	1	1	10.27	MM	SHAM	M		W	0					-326.019	-52.0853			273.934
LS546	LS547	1	1	11.74	MM	CF	M	12.67		0					-64.2764
LS578	LS579	1	1	12.67	MM	CF	M	11.74		0					155.214
LS580	LS581	1	0	22.4	FM	CF	M	27.67		0					-204.569
LS646	LS647	1	1	21.89	MM	SHAM	M			1	1	0	24.25		146.541		151.819
LS650	LS651	1	1	15.24	MF	CF	F	16.11	F	1	1	1	23.45		24.3474	267.166	149.266		242.819	-117.9
LS665	LS666	1	1	20.16	MM	SHAM	M			0					-576.832
LS667	LS668	1	1	21.51	MM	CF	M	23.96		0					-171.721
LS701	LS702	1	1	25.27	MM	CF	M	25.23		0					-38.9293
LS703	LS704	1	1	20.19	MM	CF	M	22.38	W	0					-48.8677	-364.788			-315.921
LS717	LS718	1	1	22.61	MM	CF	M	22.53	W	1	1	1	24.79		1123.65	770.962	658.407		-352.691	-112.555
LS719	LS720	1	0	22.73	FF	CF	F	24.37	F	1	1	0	26.04		-141.16	128.84	23.8255		270	-105.015
LS721	LS722	1	1	26.42	MF	CF	F	25.73	W	1	1	0	25.3		-144.082	-78.2129	-306.837		65.869	-228.624
LS723	LS724	1	0	24.37	FF	CF	F	22.73		0					549.953
LS725	LS726	1	0	33.12	FF	SHAM	F		F	0					-511.494	-319.523			191.972
LS727	LS728	1	1	22.53	MM	CF	M	22.61		0					421.1
LS739	LS740	1	1	24.59	MF	CF	F	23.94	W	1	1	1	26.34			56.4794	-469.326			-525.805
LS741	LS742	1	0	23.94	FM	CF	M	24.59	W	1	1	0	24.27		-386.078	-511.078	-330.766		-125	180.313
LS743	LS744	1	0	25.73	FM	CF	M	26.42	W	1	0				103.562	323.203	-307.947		219.641	-631.15
LS759	LS760	1	1	24.88	MF	CF	F	22.32		1	0				-196.541		-70.0494
LS770	LS771	1	0	24.07	FF	CF	F	22.71	W	1	1	0	30.48		-375.293	185.756	331.856		561.049	146.1
LS780	LS781	1	1	24.97	MM	SHAM	M			0					458.013
LS782	LS783	1	1	24.66	MF	CF	F	25.97	F	0					-325.264	418.013			743.277
LS784	LS785	1	0	25.97	FM	CF	M	24.66		0					-91.0021
LS802	LS803	1	1	26.29	MM	CF	M	28.88		0					92.346
LS826	LS827	1	0	26.53	FF	CF	F	25.16	W	1	1	0	25.22		181.034	501.723	384.707		320.689	-117.016
LS830	LS831	1	0	25.8	FF	SHAM	F			0					-51.785

## Sheet: Table B ExperimentMeta
Column Header	Explanation
Lear	Left ear tag of the wallaby
Rear	Right ear tag of the wallaby
Mar2010PY	Presence of a Pouch Young in March 2010 (1=present; 0 = absent)
Mar2010PYSex	Sex of Pouch Young in March 2010 (1 = male; 0 = female)
Mar2010PYHead	Head length of Pouch Young in March 2010 (mm)
TRT	Treatment as 'original PY sex,fostered PY sex' (M=male, f=female)
CF_or_SHAM	Whether the mother received a non-offspring pouch young (CF) or was given her own offspring (Sham)
XPYSex	Sex of fostered Pouch Young (M=male; F=female)
XPYHead	Head length of fostered Pouch Young (mm)
Dec2010RS	Weaning success of mothers in December 2010 (W=weaned; F=failed)
Mar2011Retrapped	retrapping of mothers in March 2011 (1=retrapped)
Mar2011PY	Presence of a Pouch Young in March 2011 (1=present; 0 = absent)
Mar2011PYSex	Sex of Pouch Young in March 2011 (1 = male; 0 = female)
Mar2011PYHead	Head length of Pouch Young in March 2011 (mm)
Dec2009Residuals	Residuals of body condition in December 2009
Mar2010Residuals	Residuals of body condition in March 2010
Dec2010Residuals	Residuals of body condition in December 2010
Mar2011Residuals	Residuals of body condition in March 2011
Summer09/10_ChangeinResiduals	Change in residuals of body condition over the 2009/10 summer (December 2009 to March 2010)
Winter10_ChangeinResiduals	Change in residuals of body condition over the 2010 winter (March 2010 to December 2010)
Summer10/11_ChangeinResiduals	Change in residuals of body condition over the 2010/11 summer (December 2010 to March 2011)

## Sheet: Table C MassPes
Lear	Rear	Pop	MassTimeSample	Mass_g	PesTimeSample	Pes_mm	Residual_mass_v_pes
-	AB1146	Base	Mar11Mass	3400	Mar11Pes	135.79	-613.786
aa1	AB1804	North Bush	Mass, Mar 2010	3400	Mar10Pes	129.21	-139.158
aa3	AB2235	North Bush	Mass, Dec 2010	3730	Dec10Pes	140.11	-595.397
aa4	Y400	Base	Mar11Mass	4460	Mar11Pes	133.88	583.986
AB0025	-	Base	Mass, Dec 2009	4780	Dec09Pes	141.33	366.603
AB0025	-	Base	Mass, Mar 2010	4600	Mar10Pes	137.95	430.409
AB0025	-	Base	Mass, Dec 2010	4660	Dec10Pes	140.22	326.669
AB0025	-	Base	Mar11Mass	4300	Mar11Pes	138.73	74.1456
AB0162	-	Base	Mass, Dec 2009	4150	Dec09Pes	134.05	261.723
AB0163	Y221	Base	Mass, Mar 2010	4400	Mar10Pes	136.2	356.639
AB0163	Y221	Base	Mass, Dec 2010	4690	Dec10Pes	138.54	477.851
AB0163	Y221	Base	Mar11Mass	4100	Mar11Pes	134.66	167.723
AB0172	Y	Base	Mass, Dec 2009	3980	Dec09Pes	138.09	-199.69
AB0229	Y021	North Bush	Mass, Dec 2010	4580	Dec10Pes	139.15	323.85
AB0238	Y031	North Bush	Mass, Dec 2009	4540	Dec09Pes	135.28	563.001
AB0243	AB2000	North Bush	Mass, Dec 2009	3675	Dec09Pes	126.94	299.581
AB0243	AB2000	North Bush	Mass, Mar 2010	3350	Mar10Pes	127.1	-36.9598
AB0272	Y064	North Bush	Mass, Dec 2009	3475	Dec09Pes	136.04	-556.819
AB0339	Y	Base	Mass, Dec 2009	4300	Dec09Pes	131.05	628.119
AB0427	AB0428	Base	Mass, Dec 2010	4140	Dec10Pes	138.72	-85.1331
AB0459	AB0972	North Bush	Mass, Dec 2009	4000	Dec09Pes	131.66	284.118
AB0459	AB0972	North Bush	Mass, Mar 2010	3840	Mar10Pes	131.52	134.217
AB0459	AB0972	North Bush	Mass, Dec 2010	3800	Dec10Pes	135.33	-180.606
AB0473	Y156	North Bush	Mass, Dec 2009	3990	Dec09Pes	135.03	31.0338
AB0580	AB0581	Base	Mass, Dec 2009	4900	Dec09Pes	138.46	693.621
AB0580	AB0581	Base	Mass, Dec 2010	4670	Dec10Pes	139	424.67
AB0580	AB0581	Base	Mar11Mass	4450	Mar11Pes	138.52	239.293
AB0586	AB0587	Base	Mass, Dec 2009	4340	Dec09Pes	131.23	655.135
AB0586	AB0587	Base	Mass, Mar 2010	4180	Mar10Pes	133.08	361.691
AB0586	AB0587	Base	Mass, Dec 2010	4240	Dec10Pes	133.08	421.691
AB0600	Y088	North Bush	Mass, Dec 2010	4670	Dec10Pes	137.03	566.77
AB0610	AB0607	Base	Mass, Mar 2010	4030	Mar10Pes	133.7	166.969
AB0610	AB0607	Base	Mass, Dec 2010	3750	Dec10Pes	135.77	-262.344
AB0610	AB0607	Base	Mar11Mass	3700	Mar11Pes	131.95	-36.7998
AB0656	AB0657	Base	Mass, Dec 2009	4075	Dec09Pes	130.6	435.578
AB0656	AB0657	Base	Mass, Mar 2010	3950	Mar10Pes	134.92	-1.03168
AB0656	AB0657	Base	Mass, Dec 2010	3910	Dec10Pes	135.45	-79.2616
AB0845	AB0721	Base	Mass, Mar 2010	4620	Mar10Pes	140.27	283.062
AB0857	AB0683	Base	Mass, Dec 2010	3850	Dec10Pes	137.47	-284.968
AB0861	AB0687	Base	Mass, Dec 2010	5500	Dec10Pes	134.89	1551.13
AB0867	AB0693	Base	Mass, Mar 2010	4500	Mar10Pes	137.81	340.507
AB0871	AB0697	Base	Mass, Dec 2009	4800	Dec09Pes	134.24	898.018
AB0871	AB0697	Base	Mass, Mar 2010	4610	Mar10Pes	134.88	661.854
AB0871	AB0697	Base	Mass, Dec 2010	5250	Dec10Pes	133.95	1368.94
AB0871	AB0697	Base	Mar11Mass	4850	Mar11Pes	134.04	962.444
AB0889	AB0890	Base	Mass, Dec 2009	5600	Dec09Pes	138	1426.8
AB0903	AB0904	Base	Mass, Mar 2010	4300	Mar10Pes	136.79	214.082
AB0903	AB0904	Base	Mass, Dec 2010	4120	Dec10Pes	140.4	-226.315
AB0903	AB0904	Base	Mar11Mass	3760	Mar11Pes	137.57	-382.181
AB0906	AB0904	Base	Mass, Dec 2009	4490	Dec09Pes	140.63	127.095
AB0966	AB1999	North Bush	Mass, Mar 2010	4000	Mar10Pes	135.55	3.52519
AB0974	Y908	North Bush	Mass, Dec 2009	3850	Dec09Pes	133.53	-0.768271
AB0974	Y908	North Bush	Mass, Mar 2010	3250	Mar10Pes	133.66	-610.145
AB0974	Y908	North Bush	Mass, Dec 2010	3980	Dec10Pes	132.93	172.511
LS1094	LS1095	Base	Mass, Dec 2010	4310	Dec10Pes	137.88	145.458
AB1117	AB1118	Base	Mass, Mar 2010	3910	Mar10Pes	137.09	-197.558
AB1117	AB1118	Base	Mar11Mass	3910	Mar11Pes	134.21	10.182
AB1165	AB1166	Base	Mass, Mar 2010	4000	Mar10Pes	132.91	193.954
AB1165	AB1166	Base	Mass, Dec 2010	4330	Dec10Pes	133.44	485.724
AB1220	AB1221	Base	Mass, Dec 2009	4300	Dec09Pes	135.09	336.706
AB1220	AB1221	Base	Mass, Mar 2010	4750	Mar10Pes	134.68	816.28
AB1220	AB1221	Base	Mass, Dec 2010	4660	Dec10Pes	138.97	416.834
AB1220	AB1221	Base	Mar11Mass	4550	Mar11Pes	135.58	551.361
AB1519	AB1520	Base	Mass, Dec 2009	4675	Dec09Pes	137.36	547.966
AB1524	AB1525	Base	Mass, Dec 2009	3940	Dec09Pes	132.11	191.659
AB1532	AB1533	Base	Mass, Dec 2009	4450	Dec09Pes	139.47	170.768
AB1532	AB1533	Base	Mass, Mar 2010	4400	Mar10Pes	136.21	355.918
AB1552	AB1553	Base	Mass, Mar 2010	3740	Mar10Pes	143.04	-796.743
AB1556	AB1557	Base	Mass, Dec 2009	4750	Dec09Pes	137.16	637.393
AB1556	AB1557	Base	Mass, Mar 2010	4550	Mar10Pes	137.18	435.95
AB1556	AB1557	Base	Mass, Dec 2010	5020	Dec10Pes	135.84	1002.61
AB1653	AB1654	North Bush	Mass, Dec 2010	4100	Dec10Pes	137.99	-72.4768
AB1684	AB1685	North Bush	Mass, Mar 2010	3800	Mar10Pes	140	-517.462
AB1840	AB1841	North Bush	Mass, Dec 2009	3890	Dec09Pes	134.93	-61.753
AB1919	AB1920	Base	Mass, Dec 2009	4950	Dec09Pes	135.92	926.836
AB1953	AB1954	Base	Mass, Mar 2010	4290	Mar10Pes	137.55	149.261
AB1963	AB1964	Base	Mar11Mass	4300	Mar11Pes	142.71	-212.94
AB1975	AB1976	Base	Mass, Dec 2009	4100	Dec09Pes	132.88	296.117
AB1975	AB1976	Base	Mass, Mar 2010	3910	Mar10Pes	133.07	92.4124
AB1975	AB1976	Base	Mass, Dec 2010	4050	Dec10Pes	133.76	182.641
AB1975	AB1976	Base	Mar11Mass	4050	Mar11Pes	132.39	281.462
AB1977	AB1978	Base	Mass, Mar 2010	4020	Mar10Pes	138.49	-188.543
AB1977	AB1978	Base	Mass, Dec 2010	4260	Dec10Pes	137.51	122.147
AB1977	AB1978	Base	Mar11Mass	3600	Mar11Pes	133.03	-214.702
AB1981	AB1982	Base	Mass, Mar 2010	4240	Mar10Pes	132.67	451.265
AB1981	AB1982	Base	Mass, Dec 2010	4400	Dec10Pes	135.12	434.542
AB1981	AB1982	Base	Mar11Mass	4360	Mar11Pes	133.11	539.527
AB2017	AB2018	North Bush	Mass, Dec 2009	4000	Dec09Pes	133.11	179.527
AB2017	AB2018	North Bush	Mass, Mar 2010	3240	Mar10Pes	133.37	-599.227
AB2026	AB2027	North Bush	Mass, Dec 2009	3700	Dec09Pes	134.27	-204.146
AB2122	AB2126	Base	Mass, Dec 2009	4550	Dec09Pes	135.82	534.05
AB2122	AB2126	Base	Mass, Mar 2010	4600	Mar10Pes	135.52	605.689
AB2183	AB2184	Base	Mass, Dec 2009	4750	Dec09Pes	134.72	813.395
AB2211	AB2212	North Bush	Mass, Dec 2009	3800	Dec09Pes	136.5	-265
AB2279	AB2280	Base	Mass, Mar 2010	3750	Mar10Pes	135.03	-208.966
AB2287		Base	Mass, Dec 2010	4810	Dec10Pes	139.01	563.949
AB2351	AB2352	Base	Mass, Mar 2010	3750	Mar10Pes	135.86	-268.836
AB2351	AB2352	Base	Mass, Dec 2010	4380	Dec10Pes	134.88	431.854
AB2351	AB2352	Base	Mar11Mass	4000	Mar11Pes	132.43	228.577
AB2361	AB2362	Base	Mass, Dec 2010	4250	Dec10Pes	135.03	291.034
AB2377	AB2378	Base	Mass, Mar 2010	4220	Mar10Pes	141.83	-229.463
AB2377	AB2378	Base	Mass, Dec 2010	4430	Dec10Pes	139.59	142.112
AB2405	AB2406	Base	Mass, Mar 2010	3960	Mar10Pes	135.66	-44.4093
AB2446	AB2447	Base	Mar11Mass	3550	Mar11Pes	129.86	-36.044
AB2470	AB2465	Base	Mass, Mar 2010	3650	Mar10Pes	136.53	-417.164
AB2470	AB2465	Base	Mar11Mass	3450	Mar11Pes	134.08	-440.441
DD	DD	Base	Mass, Mar 2010	4200	Mar10Pes	141.43	-220.611
GI367	GI368	North Bush	Mass, Dec 2009	4050	Dec09Pes	134.49	129.985
GI367	GI368	North Bush	Mass, Mar 2010	3100	Mar10Pes	132.15	-651.226
GI384	GI385	North Bush	Mass, Mar 2010	3320	Mar10Pes	136.4	-737.787
GI384	GI385	North Bush	Mass, Dec 2010	3600	Dec10Pes	130.95	-64.6678
GI437	GI438	Base	Mar11Mass	4000	Mar11Pes	137.39	-129.198
GI443	-	Base	Mass, Dec 2009	4300	Dec09Pes	132.8	501.888
GI443	-	Base	Mass, Mar 2010	3950	Mar10Pes	135.04	-9.68752
GI443	-	Base	Mass, Dec 2010	4100	Dec10Pes	134.87	152.575
GI466	GI467	Base	Mass, Dec 2009	3740	Dec09Pes	131.33	47.922
GI484	GI485	Base	Mass, Dec 2009	3790	Dec09Pes	135.4	-195.655
GI484	GI485	Base	Mass, Mar 2010	3800	Mar10Pes	138.23	-389.788
GI484	GI485	Base	Mass, Dec 2010	4690	Dec10Pes	130.59	1051.3
GI490	GI491	Base	Mass, Mar 2010	3000	Mar10Pes	128.28	-472.076
LS0063	LS0064	Base	Mass, Dec 2009	4450	Dec09Pes	142.62	-56.4477
LS0067	LS0068	Base	Mass, Dec 2009	4800	Dec09Pes	138.26	608.048
LS0091	LS0092	Base	Mass, Dec 2009	4490	Dec09Pes	139.69	194.899
LS0091	LS0092	Base	Mass, Mar 2010	4180	Mar10Pes	139.29	-86.2483
LS0093	LS0094	Base	Mass, Dec 2009	4650	Dec09Pes	137.65	502.048
LS0093	LS0094	Base	Mass, Dec 2010	5330	Dec10Pes	134.04	1442.44
LS0105	LS0106	Base	Mass, Dec 2009	4150	Dec09Pes	134.7	214.837
LS0107	LS0108	Base	Mass, Dec 2009	4400	Dec09Pes	136.48	336.442
LS0107	LS0108	Base	Mass, Mar 2010	4100	Mar10Pes	136.2	56.6394
LS0107	LS0108	Base	Mass, Dec 2010	4170	Dec10Pes	139.46	-108.511
LS0131	LS0132	Base	Mass, Dec 2009	3900	Dec09Pes	132.7	109.101
LS0133	LS0134	Base	Mass, Dec 2009	4100	Dec09Pes	133.11	279.527
LS0135	LS0136	Base	Mass, Dec 2009	3350	Dec09Pes	126.69	-7.38572
LS0137	LS0138	Base	Mass, Dec 2009	3880	Dec09Pes	136.28	-169.131
LS0151	LS0152	Base	Mass, Dec 2009	3850	Dec09Pes	133.23	20.8713
LS0153	LS0154	Base	Mass, Mar 2010	3700	Mar10Pes	131.98	-38.9637
LS0155	LS0156	Base	Mass, Dec 2009	4300	Dec09Pes	132.03	557.43
LS0155	LS0156	Base	Mass, Dec 2010	4170	Dec10Pes	134.17	273.067
LS0188	LS0189	Base	Mass, Dec 2009	4700	Dec09Pes	140.08	376.767
LS0192	LS0193	Base	Mass, Dec 2009	4825	Dec09Pes	143.21	275.994
LS0192	LS0193	Base	Mass, Mar 2010	4730	Mar10Pes	143.17	183.88
LS0192	LS0193	Base	Mass, Dec 2010	4720	Dec10Pes	143.08	180.372
LS0194	LS0195	Base	Mass, Dec 2009	3600	Dec09Pes	135.58	-398.639
LS0194	LS0195	Base	Mass, Mar 2010	3490	Mar10Pes	136.39	-567.066
LS0194	LS0195	Base	Mass, Dec 2010	4050	Dec10Pes	136.88	-42.4103
LS0194	LS0195	Base	Mar11Mass	3800	Mar11Pes	138.72	-425.133
LS0198	LS0199	Base	Mass, Dec 2009	4540	Dec09Pes	137.23	422.344
LS0198	LS0199	Base	Mass, Mar 2010	4160	Mar10Pes	137.53	20.7039
LS0198	LS0199	Base	Mass, Dec 2010	4280	Dec10Pes	138.26	88.0476
LS0201	LS0202	Base	Mass, Dec 2009	3925	Dec09Pes	133.23	95.8713
LS0229	LS0230	Base	Mass, Dec 2009	3900	Dec09Pes	135.96	-126.049
LS0229	LS0230	Base	Mass, Mar 2010	3620	Mar10Pes	135.72	-388.737
LS0229	LS0230	Base	Mass, Dec 2010	3850	Dec10Pes	134.85	-95.9824
LS0229	LS0230	Base	Mar11Mass	3600	Mar11Pes	134.95	-353.196
LS0231	LS0232	Base	Mass, Dec 2009	4125	Dec09Pes	123.46	1000.6
LS0231	LS0232	Base	Mass, Mar 2010	3900	Mar10Pes	128.32	425.039
LS0231	LS0232	Base	Mass, Dec 2010	3825	Dec10Pes	128.32	350.039
LS0231	LS0232	Base	Mar11Mass	3550	Mar11Pes	126.07	237.336
LS0235	LS0236	Base	Mass, Dec 2009	3600	Dec09Pes	135.09	-363.294
LS0237	LS0251	Base	Mass, Dec 2009	4280	Dec09Pes	142.93	-248.809
LS0237	LS0251	Base	Mar11Mass	3460	Mar11Pes	139.27	-804.806
LS0254	LS0255	Base	Mass, Dec 2009	3450	Dec09Pes	127.67	21.925
LS0254	LS0255	Base	Mass, Mar 2010	3300	Mar10Pes	130.34	-320.667
LS0254	LS0255	Base	Mass, Dec 2010	3820	Dec10Pes	123.36	702.814
LS0254	LS0255	Base	Mar11Mass	3660	Mar11Pes	127.43	249.237
LS0260	LS0261	Base	Mass, Dec 2009	4475	Dec09Pes	136.65	399.18
LS0260	LS0261	Base	Mass, Mar 2010	4060	Mar10Pes	139.62	-230.052
LS0260	LS0261	Base	Mass, Dec 2010	4070	Dec10Pes	138.64	-149.363
LS0260	LS0261	Base	Mar11Mass	3675	Mar11Pes	135.39	-309.934
LS0273	LS0274	Base	Mass, Dec 2009	3800	Dec09Pes	134.07	-89.7195
LS0278	LS0279	Base	Mass, Dec 2009	4150	Dec09Pes	134.1	258.117
LS0278	LS0279	Base	Mass, Mar 2010	4150	Mar10Pes	131.25	463.693
LS0278	LS0279	Base	Mass, Dec 2010	4080	Dec10Pes	133.42	237.166
LS0294	LS0295	Base	Mass, Dec 2009	3950	Dec09Pes	135.93	-73.885
LS0294	LS0295	Base	Mar11Mass	4100	Mar11Pes	140.02	-218.905
LS0296	LS0297	Base	Mass, Dec 2009	4690	Dec09Pes	140.12	363.882
LS0300	LS0301	Base	Mass, Dec 2009	3800	Dec09Pes	139.73	-497.986
LS0300	LS0301	Base	Mass, Mar 2010	3750	Mar10Pes	138.45	-455.657
LS0300	LS0301	Base	Mass, Dec 2010	3950	Dec10Pes	140.68	-416.512
LS0304	LS0305	Base	Mass, Dec 2009	3680	Dec09Pes	130.09	77.3656
LS0334	LS0335	Base	Mass, Dec 2009	4300	Dec09Pes	134.67	367.001
LS0334	LS0335	Base	Mass, Mar 2010	4050	Mar10Pes	136.39	-7.06565
LS0334	LS0335	Base	Mar11Mass	3600	Mar11Pes	131.41	-97.8485
LS0336	LS0337	Base	Mass, Mar 2010	3500	Mar10Pes	137.62	-645.788
LS0336	LS0337	Base	Mass, Dec 2010	3970	Dec10Pes	137.02	-132.509
LS0336	LS0337	Base	Mar11Mass	3975	Mar11Pes	133.12	153.806
LS0338	LS0339	Base	Mass, Dec 2010	3350	Dec10Pes	133.73	-515.195
LS0340	LS0341	Base	Mass, Dec 2009	3440	Dec09Pes	132.4	-329.259
LS0340	LS0341	Base	Mass, Mar 2010	3540	Mar10Pes	135.33	-440.606
LS0340	LS0341	Base	Mar11Mass	3400	Mar11Pes	135.65	-603.688
LS0344	LS0345	Base	Mass, Mar 2010	3250	Mar10Pes	128.97	-271.847
LS0354	LS0355	North Bush	Mass, Dec 2009	1490	Dec09Pes	117.6	-1211.71
LS0370	LS0371	North Bush	Mass, Mar 2010	3220	Mar10Pes	127.14	-169.845
LS0377	LS0378	North Bush	Mass, Dec 2009	3925	Dec09Pes	136.28	-124.131
LS0377	LS0378	North Bush	Mass, Mar 2010	3700	Mar10Pes	135.9	-321.721
LS0388	LS0400	North Bush	Mass, Dec 2009	3300	Dec09Pes	138.04	-876.083
LS0388	LS0400	North Bush	Mass, Dec 2010	3620	Dec10Pes	142.06	-846.054
LS0401	LS0402	North Bush	Mass, Dec 2009	3725	Dec09Pes	137.39	-404.198
LS0401	LS0402	North Bush	Mass, Mar 2010	3170	Mar10Pes	136.87	-921.689
LS0403	LS0404	North Bush	Mass, Dec 2009	3625	Dec09Pes	135.64	-377.967
LS0403	LS0404	North Bush	Mass, Mar 2010	3420	Mar10Pes	134.64	-510.835
LS0411	LS0412	North Bush	Mass, Dec 2009	3250	Dec09Pes	136.85	-840.246
LS0413	LS0414	North Bush	Mass, Dec 2009	3490	Dec09Pes	128.72	-13.8136
LS0413	LS0414	North Bush	Mass, Mar 2010	3400	Mar10Pes	134.1	-491.883
LS0413	LS0414	North Bush	Mass, Dec 2010	3990	Dec10Pes	135.71	-18.0159
LS0415	LS0416	North Bush	Mass, Dec 2009	3590	Dec09Pes	132.56	-190.8
LS0423	LS0424	Base	Mass, Mar 2010	4010	Mar10Pes	136.11	-26.8687
LS0423	LS0424	Base	Mar11Mass	3650	Mar11Pes	134.37	-261.359
LS0425	LS0426	Base	Mass, Mar 2010	4200	Mar10Pes	133.05	383.855
LS0429	LS0430	Base	Mass, Mar 2010	2740	Mar10Pes	136.75	-1343.03
LS0437	LS0438	Base	Mass, Mar 2010	2100	Mar10Pes	129.85	-1485.32
LS0441	LS0442	Base	Mass, Mar 2010	3630	Mar10Pes	139.12	-623.986
LS0441	LS0442	Base	Mass, Dec 2010	3720	Dec10Pes	139.2	-539.756
LS0441	LS0442	Base	Mar11Mass	3750	Mar11Pes	136.48	-313.558
LS0443	LS0444	Base	Mass, Mar 2010	3610	Mar10Pes	137.35	-516.312
LS0443	LS0444	Base	Mar11Mass	3610	Mar11Pes	134.77	-330.212
LS0453	LS0454	Base	Mass, Mar 2010	3380	Mar10Pes	134.62	-549.392
LS0453	LS0454	Base	Mass, Dec 2010	3750	Dec10Pes	134.18	-147.654
LS0455	LS0456	Base	Mar11Mass	3260	Mar11Pes	131.07	-413.324
LS0465	LS0466	Base	Mass, Mar 2010	3890	Mar10Pes	137.4	-239.919
LS0465	LS0466	Base	Mass, Dec 2010	4160	Dec10Pes	133.86	285.428
LS0467	LS0468	Base	Mass, Mar 2010	4400	Mar10Pes	134.5	479.264
LS0467	LS0468	Base	Mass, Dec 2010	4520	Dec10Pes	134.08	629.559
LS0467	LS0468	Base	Mar11Mass	4210	Mar11Pes	130.81	555.431
LS0469	LS0470	Base	Mass, Mar 2010	3820	Mar10Pes	133.98	-63.2276
LS0469	LS0470	Base	Mass, Dec 2010	4450	Dec10Pes	139.49	169.325
LS0469	LS0470	Base	Mar11Mass	3700	Mar11Pes	136.04	-331.819
LS0471	LS0472	Base	Mass, Mar 2010	3650	Mar10Pes	140.22	-683.331
LS0471	LS0472	Base	Mass, Dec 2010	3770	Dec10Pes	139.09	-481.822
LS0471	LS0472	Base	Mar11Mass	3660	Mar11Pes	135.51	-333.59
LS0473	LS0474	Base	Mass, Mar 2010	3990	Mar10Pes	135.14	23.0993
LS0473	LS0474	Base	Mass, Dec 2010	4500	Dec10Pes	134.35	590.084
LS0473	LS0474	Base	Mar11Mass	4350	Mar11Pes	137.94	181.13
LS0482	LS0483	Base	Mass, Mar 2010	1890	Mar10Pes	124.99	-1344.76
LS0502	LS0503	Base	Mass, Mar 2010	3290	Mar10Pes	135.27	-686.278
LS1003	LS1004	Base	Mass, Dec 2010	4000	Dec10Pes	134.57	74.2145
LS1007	LS1008	Base	Mar11Mass	3850	Mar11Pes	130.43	222.841
LS1011	LS1012	Base	Mass, Dec 2010	4560	Dec10Pes	138.03	384.638
LS1013	LS1014	Base	Mass, Dec 2010	2870	Dec10Pes	135.72	-1138.74
LS1019	LS1020	Base	Mass, Dec 2010	5100	Dec10Pes	138.93	859.719
LS1028	LS1029	Base	Mass, Dec 2010	3925	Dec10Pes	133.78	56.1987
LS1033	LS1034	Base	Mass, Dec 2010	3630	Dec10Pes	133.7	-233.031
LS1035	LS1036	Base	Mass, Dec 2010	3220	Dec10Pes	134.64	-710.835
LS1043	LS1044	Base	Mar11Mass	3200	Mar11Pes	131.24	-485.586
LS1051	LS1052	Base	Mass, Dec 2010	3840	Dec10Pes	135.46	-149.983
LS1057	LS1058	Base	Mar11Mass	3350	Mar11Pes	131.26	-337.029
LS1066	LS1067	Base	Mass, Dec 2010	4100	Dec10Pes	137.32	-24.1484
LS1066	LS1067	Base	Mar11Mass	4180	Mar11Pes	137.03	76.7699
LS1072	LS1073	Base	Mass, Dec 2010	5160	Dec10Pes	140.23	825.948
LS1076	LS1077	Base	Mass, Dec 2010	3810	Dec10Pes	130.18	200.874
LS1078	LS1079	Base	Mass, Dec 2010	4290	Dec10Pes	142.32	-194.808
LS1078	LS1079	Base	Mar11Mass	4260	Mar11Pes	135.88	239.722
LS1098	LS1099	Base	Mass, Dec 2010	3570	Dec10Pes	134.89	-378.868
LS1098	LS1099	Base	Mar11Mass	3710	Mar11Pes	134.89	-238.868
LS1108	LS1109	North Bush	Mass, Dec 2010	4380	Dec10Pes	139.46	101.489
LS1112	LS1113	North Bush	Mass, Dec 2010	3980	Dec10Pes	130.14	373.759
LS1114	LS1115	Base	Mar11Mass	3450	Mar11Pes	132.43	-321.423
LS1140	LS1141	North Bush	Mass, Dec 2010	4100	Dec10Pes	140.49	-252.807
LS1144	LS1145	North Bush	Mass, Dec 2010	3750	Dec10Pes	136.57	-320.049
LS1146	LS1147	North Bush	Mass, Dec 2010	3550	Dec10Pes	133.62	-307.26
LS1148	LS1149	North Bush	Mass, Dec 2010	3300	Dec10Pes	132.08	-446.177
LS1162	LS1163	Base	Mass, Dec 2010	4000	Dec10Pes	139.52	-282.839
LS1162	LS1163	Base	Mar11Mass	3850	Mar11Pes	139.36	-421.298
LS1164	LS1165	Base	Mass, Dec 2010	3700	Dec10Pes	135.52	-294.311
LS1172	LS1173	Base	Mass, Dec 2010	3850	Dec10Pes	132.6	66.3144
LS1176	LS1177	Base	Mass, Dec 2010	5220	Dec10Pes	140.01	901.817
LS1176	LS1177	Base	Mar11Mass	4750	Mar11Pes	136.78	664.803
LS1184	LS1185	Base	Mass, Dec 2010	2820	Dec10Pes	127.47	-593.649
LS1184	LS1185	Base	Mar11Mass	2940	Mar11Pes	128.91	-577.519
LS1190	LS1191	Base	Mass, Dec 2010	4300	Dec10Pes	138.82	67.6537
LS1192	LS1193	Base	Mass, Dec 2010	4800	Dec10Pes	138.08	621.031
LS1198	LS1199	Base	Mass, Dec 2010	4910	Dec10Pes	136.75	826.967
LS1201	LS1202	Base	Mass, Dec 2010	4410	Dec10Pes	136.51	344.279
LS1201	LS1202	Base	Mar11Mass	4250	Mar11Pes	133.98	366.772
LS1203	LS1204	Base	Mass, Dec 2010	4300	Dec10Pes	142.3	-183.365
LS1207	LS1208	Base	Mass, Dec 2010	4250	Dec10Pes	140.95	-135.987
LS1209	LS1210	Base	Mass, Dec 2010	3320	Dec10Pes	126.91	-53.2547
LS1213	LS1214	Base	Mass, Dec 2010	3480	Dec10Pes	134	-404.67
LS1215	LS1216	Base	Mass, Dec 2010	3750	Dec10Pes	138.85	-484.51
LS1217	LS1218	Base	Mass, Dec 2010	5250	Dec10Pes	142.69	738.503
LS1219	LS1220	Base	Mass, Dec 2010	3700	Dec10Pes	129.26	157.235
LS1219	LS1220	Base	Mar11Mass	3500	Mar11Pes	130.43	-127.159
LS1225	LS1226	Base	Mar11Mass	3850	Mar11Pes	136.23	-195.525
LS1233	LS1234	Base	Mar11Mass	4450	Mar11Pes	135.57	452.083
LS1239	LS1240	Base	Mar11Mass	4250	Mar11Pes	138.02	75.3593
LS1243	LS1244	Base	Mar11Mass	3660	Mar11Pes	129.73	83.3331
LS1251	LS1252	Base	Mar11Mass	3100	Mar11Pes	126.71	-258.828
LS1253	LS1254	Base	Mar11Mass	3000	Mar11Pes	129.99	-595.421
LS1259	LS1260	Base	Mar11Mass	3525	Mar11Pes	137.93	-643.149
LS1263	LS1264	Base	Mar11Mass	3950	Mar11Pes	138.48	-257.821
LS1265	LS1266	Base	Mar11Mass	3800	Mar11Pes	133.81	-70.9652
LS1267	LS1268	Base	Mar11Mass	3750	Mar11Pes	134.55	-174.343
LS1269	LS1270	Base	Mar11Mass	3250	Mar11Pes	132.96	-559.653
LS1273	LS1274	Base	Mar11Mass	3590	Mar11Pes	131.76	-133.095
LS1275	LS1276	Base	Mar11Mass	4100	Mar11Pes	135.91	77.5577
LS1277	LS1278	Base	Mar11Mass	3175	Mar11Pes	131.66	-540.882
LS1281	LS1282	Base	Mar11Mass	3900	Mar11Pes	134.44	-16.4083
LS1283	LS1284	Base	Mar11Mass	3750	Mar11Pes	134.18	-147.654
LS1291	LS1292	Base	Mar11Mass	4310	Mar11Pes	137.81	150.507
LS1293	LS1294	Base	Mar11Mass	4060	Mar11Pes	137.74	-94.4438
LS1297	LS1298	Base	Mar11Mass	3350	Mar11Pes	130.42	-276.438
LS1299	LS1300	Base	Mar11Mass	3530	Mar11Pes	129.16	-5.55164
LS1301	LS1302	Base	Mar11Mass	4300	Mar11Pes	135.48	308.574
LS1303	LS1304	Base	Mar11Mass	3700	Mar11Pes	135.39	-284.934
LS1305	LS1306	Base	Mar11Mass	4350	Mar11Pes	142.44	-143.464
LS510	LS511	Base	Mass, Mar 2010	4190	Mar10Pes	134.27	285.854
LS512	LS513	Base	Mass, Mar 2010	3740	Mar10Pes	137	-361.066
LS512	LS513	Base	Mass, Dec 2010	3750	Dec10Pes	134.4	-163.523
LS512	LS513	Base	Mar11Mass	3550	Mar11Pes	137.03	-553.23
LS514	LS515	Base	Mass, Mar 2010	3290	Mar10Pes	130.16	-317.684
LS516	LS517	Base	Mass, Mar 2010	3800	Mar10Pes	135.55	-196.475
LS516	LS517	Base	Mass, Dec 2010	3850	Dec10Pes	141.61	-583.594
LS518	LS519	Base	Mass, Mar 2010	3990	Mar10Pes	139.98	-326.019
LS518	LS519	Base	Mass, Dec 2010	4300	Dec10Pes	140.48	-52.0853
LS542	LS543	Base	Mass, Mar 2010	3500	Mar10Pes	131.19	-181.98
LS546	LS547	Base	Mass, Mar 2010	3780	Mar10Pes	133.44	-64.2764
LS576	LS577	Base	Mass, Mar 2010	2450	Mar10Pes	125.09	-791.975
LS578	LS579	Base	Mass, Mar 2010	4125	Mar10Pes	135.18	155.214
LS580	LS581	Base	Mass, Mar 2010	3450	Mar10Pes	130.81	-204.569
LS626	LS627	Base	Mass, Mar 2010	2980	Mar10Pes	132.57	-801.522
LS646	LS647	Base	Mass, Mar 2010	4200	Mar10Pes	136.34	146.541
LS646	LS647	Base	Mar11Mass	4250	Mar11Pes	136.96	151.819
LS648	LS649	Base	Mass, Mar 2010	3820	Mar10Pes	140.3	-519.102
LS648	LS649	Base	Mar11Mass	4000	Mar11Pes	137.58	-142.903
LS650	LS651	Base	Mass, Mar 2010	3790	Mar10Pes	132.35	24.3474
LS650	LS651	Base	Mass, Dec 2010	4110	Dec10Pes	133.42	267.166
LS650	LS651	Base	Mar11Mass	3850	Mar11Pes	131.45	149.266
LS665	LS666	Base	Mass, Mar 2010	3090	Mar10Pes	130.98	-576.832
LS667	LS668	Base	Mass, Mar 2010	3850	Mar10Pes	135.9	-171.721
LS679	LS680	Base	Mass, Mar 2010	3620	Mar10Pes	126.42	282.09
LS679	LS680	Base	Mass, Dec 2010	3450	Dec10Pes	128.18	-14.8623
LS698	LS699	Base	Mass, Mar 2010	3600	Mar10Pes	127.39	192.122
LS701	LS702	Base	Mass, Mar 2010	3550	Mar10Pes	129.9	-38.9293
LS703	LS704	Base	Mass, Mar 2010	3900	Mar10Pes	134.89	-48.8677
LS703	LS704	Base	Mass, Dec 2010	3825	Dec10Pes	138.23	-364.788
LS717	LS718	Base	Mass, Mar 2010	5400	Mar10Pes	139.43	1123.65
LS717	LS718	Base	Mass, Dec 2010	5250	Dec10Pes	142.24	770.962
LS717	LS718	Base	Mar11Mass	4960	Mar11Pes	139.78	658.407
LS719	LS720	Base	Mass, Mar 2010	3530	Mar10Pes	131.04	-141.16
LS719	LS720	Base	Mass, Dec 2010	3800	Dec10Pes	131.04	128.84
LS719	LS720	Base	Mar11Mass	3550	Mar11Pes	129.03	23.8255
LS721	LS722	Base	Mass, Mar 2010	3900	Mar10Pes	136.21	-144.082
LS721	LS722	Base	Mass, Dec 2010	3950	Dec10Pes	135.99	-78.2129
LS721	LS722	Base	Mar11Mass	3800	Mar11Pes	137.08	-306.837
LS723	LS724	Base	Mass, Mar 2010	4400	Mar10Pes	133.52	549.953
LS725	LS726	Base	Mass, Mar 2010	3780	Mar10Pes	139.64	-511.494
LS725	LS726	Base	Mass, Dec 2010	3550	Dec10Pes	133.79	-319.523
LS727	LS728	Base	Mass, Mar 2010	4300	Mar10Pes	133.92	421.1
LS733	LS734	Base	Mass, Mar 2010	4740	Mar10Pes	137.28	618.737
LS735	LS736	Base	Mass, Mar 2010	4250	Mar10Pes	135.89	229
LS735	LS736	Base	Mass, Dec 2010	4560	Dec10Pes	135.47	569.296
LS739	LS740	Base	Mass, Dec 2010	3750	Dec10Pes	131.35	56.4794
LS739	LS740	Base	Mar11Mass	3380	Mar11Pes	133.51	-469.326
LS741	LS742	Base	Mass, Mar 2010	3350	Mar10Pes	131.94	-386.078
LS741	LS742	Base	Mass, Dec 2010	3225	Dec10Pes	131.94	-511.078
LS741	LS742	Base	Mar11Mass	3300	Mar11Pes	130.48	-330.766
LS743	LS744	Base	Mass, Mar 2010	3730	Mar10Pes	130.42	103.562
LS743	LS744	Base	Mass, Dec 2010	3840	Dec10Pes	128.9	323.203
LS743	LS744	Base	Mar11Mass	3400	Mar11Pes	131.55	-307.947
LS745	LS746	Base	Mass, Mar 2010	3680	Mar10Pes	139.34	-589.855
LS759	LS760	Base	Mass, Mar 2010	3880	Mar10Pes	136.66	-196.541
LS759	LS760	Base	Mar11Mass	4000	Mar11Pes	136.57	-70.0494
LS770	LS771	Base	Mass, Mar 2010	3500	Mar10Pes	133.87	-375.293
LS770	LS771	Base	Mass, Dec 2010	4100	Dec10Pes	134.41	185.756
LS770	LS771	Base	Mar11Mass	4060	Mar11Pes	131.83	331.856
LS772	LS773	Base	Mass, Mar 2010	3650	Mar10Pes	139.01	-596.051
LS780	LS781	Base	Mass, Mar 2010	4800	Mar10Pes	140.34	458.013
LS782	LS783	Base	Mass, Mar 2010	3840	Mar10Pes	137.89	-325.264
LS782	LS783	Base	Mass, Dec 2010	4760	Dec10Pes	140.34	418.013
LS784	LS785	Base	Mass, Mar 2010	4150	Mar10Pes	138.94	-91.0021
LS796	LS797	Base	Mass, Mar 2010	4250	Mar10Pes	132.68	460.544
LS796	LS797	Base	Mass, Dec 2010	4500	Dec10Pes	134.97	545.362
LS800	LS801	Base	Mass, Mar 2010	3390	Mar10Pes	130.16	-217.684
LS802	LS803	Base	Mass, Mar 2010	3990	Mar10Pes	134.18	92.346
LS816	LS817	Base	Mass, Mar 2010	4800	Mar10Pes	138.21	611.654
LS816	LS817	Base	Mass, Dec 2010	5270	Dec10Pes	137.18	1155.95
LS826	LS827	Base	Mass, Mar 2010	4140	Mar10Pes	135.03	181.034
LS826	LS827	Base	Mass, Dec 2010	4390	Dec10Pes	134.05	501.723
LS826	LS827	Base	Mar11Mass	4260	Mar11Pes	133.87	384.707
LS830	LS831	Base	Mass, Mar 2010	3830	Mar10Pes	133.96	-51.785
LS832	LS833	Base	Mar11Mass	3250	Mar11Pes	127.83	-189.616
LS834	LS835	Base	Mass, Mar 2010	3825	Mar10Pes	142.14	-646.824
LS834	LS835	Base	Mar11Mass	3810	Mar11Pes	139.57	-476.445
LS836	LS837	Base	Mass, Mar 2010	3600	Mar10Pes	130.19	-9.84755
LS836	LS837	Base	Mar11Mass	3550	Mar11Pes	131.24	-135.586
LS840	LS841	Base	Mass, Mar 2010	3680	Mar10Pes	139.74	-618.708
LS862	LS863	North Bush	Mass, Mar 2010	3820	Mar10Pes	135.56	-177.196
LS862	LS863	North Bush	Mass, Dec 2010	3870	Dec10Pes	133.81	-0.965217
LS864	LS865	North Bush	Mass, Mar 2010	2900	Mar10Pes	129.93	-691.093
LS868	LS869	North Bush	Mass, Mar 2010	3500	Mar10Pes	140.3	-839.102
LS870	LS871	North Bush	Mass, Mar 2010	2900	Mar10Pes	130.99	-767.553
LS874	LS875	North Bush	Mass, Mar 2010	3150	Mar10Pes	136.86	-940.968
LS876	LS877	North Bush	Mass, Mar 2010	3800	Mar10Pes	134.13	-94.0474
LS948	LS949	Base	Mass, Dec 2010	5050	Dec10Pes	133.78	1181.2
LS948	LS949	Base	Mar11Mass	4675	Mar11Pes	134.51	753.542
LS958	LS959	Base	Mass, Dec 2010	4260	Dec10Pes	133.26	428.707
LS958	LS959	Base	Mar11Mass	4050	Mar11Pes	135.81	34.7709
LS989	LS990	Base	Mass, Dec 2010	4290	Dec10Pes	139.52	7.16134
Y	AB1242	North Bush	Mass, Dec 2009	3750	Dec09Pes	129.13	216.612
Y175		North Bush	Mass, Dec 2009	3540	Dec09Pes	132.5	-236.472
